# Supplementary material for: Biocompatible High-Resolution 3D-Printed Microfluidic Devices: Integrated Cell Chemotaxis Demonstration
Source: Micromachines (Basel). 2023 Aug 12;14(8):1589. doi: 10.3390/mi14081589 (PMC10456398; doi:10.3390/mi14081589)
Supplement: Supplementary file 1 [file micromachines-14-01589-s001.zip]

Archive with 1 entries (1 files):
- micromachines-2533562-supplementary.pdf
